# Supplementary material for: Hemiboeaalbiflora, a new species of Gesneriaceae from Guizhou, China
Source: PhytoKeys. 2019 May 28;122:79–86. doi: 10.3897/phytokeys.122.33783 (PMC6548742; doi:10.3897/phytokeys.122.33783)
Supplement: XML Treatment for Hemiboea albiflora [file phytokeys.122.33783-treatment1.xml]

<!DOCTYPE tp:taxon-treatment
  PUBLIC "-//TaxonX//DTD Taxonomic Treatment Publishing DTD v0 20100105//EN" "tax-treatment-NSO.dtd">
<tp:taxon-treatment xmlns:tp="http://www.plazi.org/taxpub"><tp:treatment-meta><kwd-group><label>Taxon classification</label><kwd><named-content xmlns:xlink="http://www.w3.org/1999/xlink" content-type="kingdom">Plantae</named-content></kwd><kwd><named-content xmlns:xlink="http://www.w3.org/1999/xlink" content-type="order">Lamiales</named-content></kwd><kwd><named-content xmlns:xlink="http://www.w3.org/1999/xlink" content-type="family">Gesneriaceae</named-content></kwd></kwd-group><mixed-citation publication-type="journal"><person-group><name><surname>Wu</surname><given-names>Zhaowen</given-names></name><name><surname>Guo</surname><given-names>Zhiyou</given-names></name><name><surname>Deng</surname><given-names>Chaoyi</given-names></name><name><surname>Li</surname><given-names>Zhenyu</given-names></name><name><surname>Xiang</surname><given-names>Xiaoguo</given-names></name></person-group><article-title><italic><tp:taxon-name><tp:taxon-name-part taxon-name-part-type="genus" reg="Hemiboea">Hemiboea</tp:taxon-name-part><tp:taxon-name-part taxon-name-part-type="species" reg="albiflora">albiflora</tp:taxon-name-part></tp:taxon-name></italic>, a new species of <tp:taxon-name><tp:taxon-name-part taxon-name-part-type="family">Gesneriaceae</tp:taxon-name-part></tp:taxon-name> from Guizhou, China</article-title><source>PhytoKeys</source><day>28</day><month>5</month><year>2019</year><volume>122</volume><fpage>79</fpage><lpage>86</lpage><pub-id pub-id-type="doi">10.3897/phytokeys.122.33783</pub-id></mixed-citation></tp:treatment-meta><tp:nomenclature><tp:taxon-name>
            <tp:taxon-name-part taxon-name-part-type="genus" reg="Hemiboea">Hemiboea</tp:taxon-name-part>
            <tp:taxon-name-part taxon-name-part-type="species" reg="albiflora">albiflora</tp:taxon-name-part>
            <object-id xmlns:xlink="http://www.w3.org/1999/xlink" content-type="ipni" xlink:type="simple">urn:lsid:ipni.org:names:60478837-2</object-id>
          </tp:taxon-name><tp:taxon-authority>X.G.Xiang, Z.Y.Guo &amp; Z.W.Wu</tp:taxon-authority><tp:taxon-status xmlns:xlink="http://www.w3.org/1999/xlink" xlink:type="simple">sp. nov.</tp:taxon-status><xref ref-type="fig" rid="F2">Figs 2</xref><xref ref-type="fig" rid="F3">, 3</xref></tp:nomenclature><tp:treatment-sec sec-type="material" id="SECID0EKKAC"><title>Type.</title><p>China. Guizhou: Xingyi City, Maling River Valley, <named-content xmlns:xlink="http://www.w3.org/1999/xlink" content-type="dwc:verbatimCoordinates" xlink:type="simple"><named-content content-type="geo-json" specific-use="{&#34;type&#34;:&#34;Point&#34;,&#34;coordinates&#34;:[104.954500,26.141167]}" id="NCID0ETKAC" xlink:type="simple">26°8.47'N, 104°57.27'E</named-content></named-content>, altitude 967 m, on rock faces near the river, 12 October 2017, <italic>X.G. Xiang, Z.W. Wu &amp; Z.Y. Guo 2017061</italic> (holotype: PE!; isotypes: PE!, QNUN!).</p></tp:treatment-sec><tp:treatment-sec sec-type="diagnosis" id="SECID0E1KAC"><title>Diagnosis.</title><p><italic><tp:taxon-name><tp:taxon-name-part taxon-name-part-type="genus" reg="Hemiboea">H.</tp:taxon-name-part><tp:taxon-name-part taxon-name-part-type="species" reg="albiflora">albiflora</tp:taxon-name-part></tp:taxon-name></italic> differs significantly from <italic><tp:taxon-name><tp:taxon-name-part taxon-name-part-type="genus" reg="Hemiboea">H.</tp:taxon-name-part><tp:taxon-name-part taxon-name-part-type="species" reg="gamosepala">gamosepala</tp:taxon-name-part></tp:taxon-name></italic> by its 5-parted calyx from the base (vs. 5-lobed from middle), longer peduncle, 3–6 cm (vs. 0.2–0.4 cm), white corolla (vs. pink corolla) and longer pistil, 2–2.5 cm (vs. ~ 1.5 cm). After extensive observations, <italic><tp:taxon-name><tp:taxon-name-part taxon-name-part-type="genus" reg="Hemiboea">Hemiboea</tp:taxon-name-part><tp:taxon-name-part taxon-name-part-type="species" reg="albiflora">albiflora</tp:taxon-name-part></tp:taxon-name></italic> is close to <tp:taxon-name><tp:taxon-name-part taxon-name-part-type="genus" reg="Hemiboea">H.</tp:taxon-name-part><tp:taxon-name-part taxon-name-part-type="species" reg="cavaleriei">cavaleriei</tp:taxon-name-part><tp:taxon-name-part taxon-name-part-type="infraspecific-rank">var.</tp:taxon-name-part><tp:taxon-name-part taxon-name-part-type="variety" reg="paucinervis">paucinervis</tp:taxon-name-part></tp:taxon-name> W. T. Wang et Z. Y. Li and <italic><tp:taxon-name><tp:taxon-name-part taxon-name-part-type="genus" reg="Hemiboea">H.</tp:taxon-name-part><tp:taxon-name-part taxon-name-part-type="species" reg="subcapitata">subcapitata</tp:taxon-name-part></tp:taxon-name></italic> C.B. Clarke, but differs from them through its longer petiole, 3–6 cm; larger involucre, 2–3 cm in diameter; white corolla, glabrous outside; and longer staminal filaments, 1.8–2 cm long. The detailed morphological comparisons are listed in Table <xref ref-type="table" rid="T1">1</xref>.</p><table-wrap id="T1" position="float" orientation="portrait"><label>Table 1.</label><caption><p>Morphological comparisons between <italic><tp:taxon-name><tp:taxon-name-part taxon-name-part-type="genus" reg="Hemiboea">H.</tp:taxon-name-part><tp:taxon-name-part taxon-name-part-type="species" reg="albiflora">albiflora</tp:taxon-name-part></tp:taxon-name></italic> and the similar species <italic><tp:taxon-name><tp:taxon-name-part taxon-name-part-type="genus" reg="Hemiboea">H.</tp:taxon-name-part><tp:taxon-name-part taxon-name-part-type="species" reg="gamosepala">gamosepala</tp:taxon-name-part></tp:taxon-name></italic>, <italic><tp:taxon-name><tp:taxon-name-part taxon-name-part-type="genus" reg="Hemiboea">H.</tp:taxon-name-part><tp:taxon-name-part taxon-name-part-type="species" reg="cavaleriei">cavaleriei</tp:taxon-name-part><tp:taxon-name-part taxon-name-part-type="infraspecific-rank">var.</tp:taxon-name-part><tp:taxon-name-part taxon-name-part-type="variety" reg="paucinervis">paucinervis</tp:taxon-name-part></tp:taxon-name></italic> and <italic><tp:taxon-name><tp:taxon-name-part taxon-name-part-type="genus" reg="Hemiboea">H.</tp:taxon-name-part><tp:taxon-name-part taxon-name-part-type="species" reg="subcapitata">subcapitata</tp:taxon-name-part></tp:taxon-name></italic>.</p></caption><table id="TID0EEVAE" rules="all"><tbody><tr><th rowspan="1" colspan="1"/><th rowspan="1" colspan="1">
                    <italic><tp:taxon-name>
                        <tp:taxon-name-part taxon-name-part-type="genus" reg="Hemiboea">H.</tp:taxon-name-part>
                        <tp:taxon-name-part taxon-name-part-type="species" reg="albiflora">albiflora</tp:taxon-name-part>
                      </tp:taxon-name></italic>
                  </th><th rowspan="1" colspan="1">
                    <italic><tp:taxon-name>
                        <tp:taxon-name-part taxon-name-part-type="genus" reg="Hemiboea">H.</tp:taxon-name-part>
                        <tp:taxon-name-part taxon-name-part-type="species" reg="gamosepala">gamosepala</tp:taxon-name-part>
                      </tp:taxon-name></italic>
                  </th><th rowspan="1" colspan="1">
                    <tp:taxon-name>
                      <tp:taxon-name-part taxon-name-part-type="genus" reg="Hemiboea">H.</tp:taxon-name-part>
                      <tp:taxon-name-part taxon-name-part-type="species" reg="cavaleriei">cavaleriei</tp:taxon-name-part>
                      <tp:taxon-name-part taxon-name-part-type="infraspecific-rank">var.</tp:taxon-name-part>
                      <tp:taxon-name-part taxon-name-part-type="variety" reg="paucinervis">paucinervis</tp:taxon-name-part>
                    </tp:taxon-name>
                  </th><th rowspan="1" colspan="1">
                    <italic><tp:taxon-name>
                        <tp:taxon-name-part taxon-name-part-type="genus" reg="Hemiboea">H.</tp:taxon-name-part>
                        <tp:taxon-name-part taxon-name-part-type="species" reg="subcapitata">subcapitata</tp:taxon-name-part>
                      </tp:taxon-name></italic>
                  </th></tr><tr><td rowspan="1" colspan="5">
                    <bold>Leaf</bold>
                  </td></tr><tr><td rowspan="1" colspan="1">Petiole</td><td rowspan="1" colspan="1">3–6 cm</td><td rowspan="1" colspan="1">0.6–6 cm</td><td rowspan="1" colspan="1">0.5–6.5 cm</td><td rowspan="1" colspan="1">0.5–5.5 cm</td></tr><tr><td rowspan="1" colspan="1">adaxial surface</td><td rowspan="1" colspan="1">green, sparsely pubescent</td><td rowspan="1" colspan="1">deep green, glabrous</td><td rowspan="1" colspan="1">green, glabrous</td><td rowspan="1" colspan="1">deep green, glabrous or sparsely pubescent</td></tr><tr><td rowspan="1" colspan="1">abaxial surface</td><td rowspan="1" colspan="1">pale green, glabrous</td><td rowspan="1" colspan="1">pale green or pale purple, glabrous</td><td rowspan="1" colspan="1">pale green or purple, glabrous</td><td rowspan="1" colspan="1">pale green, glabrous or sparsely pubescent</td></tr><tr><td rowspan="1" colspan="1">Veins on each side of midrib</td><td rowspan="1" colspan="1">5–9</td><td rowspan="1" colspan="1">4–10</td><td rowspan="1" colspan="1">4–8(-9)</td><td rowspan="1" colspan="1">5–6</td></tr><tr><td rowspan="1" colspan="5">
                    <bold>Flower</bold>
                  </td></tr><tr><td rowspan="1" colspan="1">Peduncle</td><td rowspan="1" colspan="1">2–3 cm long</td><td rowspan="1" colspan="1">0.2–0.4 cm long</td><td rowspan="1" colspan="1">0.5–6.5 cm long</td><td rowspan="1" colspan="1">2–4(-13) cm long</td></tr><tr><td rowspan="1" colspan="1">Involucre</td><td rowspan="1" colspan="1">2–3 cm in diameter</td><td rowspan="1" colspan="1">1.8–2.3 cm in diameter</td><td rowspan="1" colspan="1">1–2.5 cm in diameter</td><td rowspan="1" colspan="1">1.5–2.2 cm in diameter</td></tr><tr><td rowspan="1" colspan="1">Corolla</td><td rowspan="1" colspan="1">4–5.5 cm long, outside white, glabrous</td><td rowspan="1" colspan="1">3.8–4 cm long; outside pink, sparsely glandular-puberulent</td><td rowspan="1" colspan="1">3.0–4.8 cm long, outside white, pale yellow or pink, sparsely glandular-puberulent</td><td rowspan="1" colspan="1">3.5–4.2 cm long, outside white, sparsely glandular-puberulent</td></tr><tr><td rowspan="1" colspan="1">Tube</td><td rowspan="1" colspan="1">3.5–4.5 cm long</td><td rowspan="1" colspan="1">3–3.1 cm long</td><td rowspan="1" colspan="1">2.3–3.3 cm long</td><td rowspan="1" colspan="1">2.8–3.5 cm long</td></tr><tr><td rowspan="1" colspan="1">Filaments</td><td rowspan="1" colspan="1">1.8–2 cm long</td><td rowspan="1" colspan="1">1.2–1.5 cm long</td><td rowspan="1" colspan="1">1.0–1.3 cm long</td><td rowspan="1" colspan="1">0.8–1.3 cm long</td></tr><tr><td rowspan="1" colspan="1">Anther</td><td rowspan="1" colspan="1">ovate-elliptic, 2–3 mm long</td><td rowspan="1" colspan="1">subovate, ca. 3 mm long</td><td rowspan="1" colspan="1">elliptic, 3–3.2 mm long</td><td rowspan="1" colspan="1">elliptic, 3–4 mm long</td></tr><tr><td rowspan="1" colspan="1">Staminodes</td><td rowspan="1" colspan="1">2</td><td rowspan="1" colspan="1">2</td><td rowspan="1" colspan="1">2</td><td rowspan="1" colspan="1">3</td></tr><tr><td rowspan="1" colspan="1">Pistil</td><td rowspan="1" colspan="1">2–2.5 cm long</td><td rowspan="1" colspan="1">ca. 1.5 cm long</td><td rowspan="1" colspan="1">1.7–2.5cm long</td><td rowspan="1" colspan="1">3.2–3.5 cm long</td></tr><tr><td rowspan="1" colspan="1">Capsule</td><td rowspan="1" colspan="1">2–3 cm long</td><td rowspan="1" colspan="1">1.8–2.4 cm long</td><td rowspan="1" colspan="1">1.5–2.5 cm long</td><td rowspan="1" colspan="1">1.5–2.2 cm long</td></tr></tbody></table></table-wrap></tp:treatment-sec><tp:treatment-sec sec-type="description" id="SECID0ELIAE"><title>Description.</title><p>Perennial herbs. Stems ascending, subterete, 40–100 cm tall, 2–5 mm in diameter, simple, sparsely purple-spotted, glabrous, juicy when fresh, nodes 5–10, not swollen. Leaves opposite, herbaceous; petiole 3–6 cm long, about 2 mm in diameter, almost terete, adaxially valleculate, margin erect and rounded, glabrous, green; leave blade oblong-lanceolate or ovate-lanceolate, 7–15 cm long, 3–5.5 cm wide, apex acuminate, rarely acute, margin repand-crenate, base usually oblique, adaxial surface green, sparsely pubescent, abaxial surface pale green, glabrous; lateral veins 5–9 on each side of midrib. Cymes subterminal, sometimes axillary, 4–8-flowered; peduncle 2–3 cm long, 3–4 mm in diameter glabrous, sparsely purple-spotted; involucre subglobose or broad ovoid, 2–3 cm in diameter, yellow-green, glabrous, apex acute. Pedicel 3–5 mm long, 2–3 mm in diameter, glabrous. Calyx white, 5-parted from the base, lobes equal, ovate-lanceolate, 1.2–1.6 cm × 0.3–0.4 cm, glabrous. Corolla white, with mauve lines and spots inside, 4–5.5 cm long, glabrous. Corolla tube 3.5–4.5 cm long, 1–1.4 cm in diameter at the mouth, 4–5 mm in diameter at the base, purple-spotted at throat, densely glandular-pubescent inside adaxial gibbous side of the tube, inside with a ring of hairs adnate to 7–8 mm above the corolla tube base; limb 2-lipped; adaxial lip 0.8–1.0 cm long, 2-lobed at apex, lobes equal, nearly semi-orbicular, abaxial lip 1–1.2 mm long, 3-parted, lobes subequal, oblong. Stamens 2, anthers fused by adaxial surfaces, adnate to 0.8–1 cm above the corolla base; filaments linear, glabrous, geniculate from the middle, 1.8–2 cm long, about 1 mm wide; anthers ovate-elliptic, glabrous, ca. 2–3 mm long, 2 mm wide, coherent at apex. Staminodes 2, glabrous, adnate to 1.2–1.5 cm above the corolla base, thick, 1.2–1.4 cm long, about 1 mm wide, apex capitellate, separate. Pistil 2–2.5 cm long; ovary linear, 0.7–0.9 cm long, 1.5–2.2 mm in diameter, glabrous; style 1.3–1.6 mm long, glabrous; stigma capitate, about 2 mm in diameter. Capsule linear-lanceolate, 2–3 cm long, 2–4 mm in diameter, glabrous, slightly curved.</p><fig id="F2" position="float" orientation="portrait"><label>Figure 2.</label><caption><p><italic><tp:taxon-name><tp:taxon-name-part taxon-name-part-type="genus" reg="Hemiboea">Hemiboea</tp:taxon-name-part><tp:taxon-name-part taxon-name-part-type="species" reg="albiflora">albiflora</tp:taxon-name-part></tp:taxon-name></italic>. <bold>A</bold> Adaxial leaf blade <bold>B</bold> flower side view <bold>C</bold> abaxial leaf blade <bold>D</bold> flower face view <bold>E</bold> stem and petioles <bold>F</bold> opened corolla showing stamens, staminodes and pistil <bold>G</bold> flowering habit <bold>H</bold> fruits. Photographs by Zhiyou Guo.</p></caption><graphic xmlns:xlink="http://www.w3.org/1999/xlink" xlink:href="phytokeys-122-079-g002.jpg" position="float" orientation="portrait" xlink:type="simple" id="oo_304989.jpg"/></fig><fig id="F3" position="float" orientation="portrait"><label>Figure 3.</label><caption><p><italic><tp:taxon-name><tp:taxon-name-part taxon-name-part-type="genus" reg="Hemiboea">Hemiboea</tp:taxon-name-part><tp:taxon-name-part taxon-name-part-type="species" reg="albiflora">albiflora</tp:taxon-name-part></tp:taxon-name></italic>. <bold>A</bold> Flowering habit <bold>B</bold> involucre <bold>C</bold> root <bold>D</bold> capsule <bold>E</bold> calyx segments <bold>F</bold> stamens <bold>G</bold> staminodes <bold>H</bold> pistil <bold>I</bold> flower inside view. Drawn by Zhaowen Wu.</p></caption><graphic xmlns:xlink="http://www.w3.org/1999/xlink" xlink:href="phytokeys-122-079-g003.jpg" position="float" orientation="portrait" xlink:type="simple" id="oo_304990.jpg"/></fig><!--PageBreak --><!--PageBreak --></tp:treatment-sec><tp:treatment-sec sec-type="distribution" id="SECID0EELAE"><title>Distribution and habitat.</title><p><italic><tp:taxon-name><tp:taxon-name-part taxon-name-part-type="genus" reg="Hemiboea">Hemiboea</tp:taxon-name-part><tp:taxon-name-part taxon-name-part-type="species" reg="albiflora">albiflora</tp:taxon-name-part></tp:taxon-name></italic> is known from Maling River Valley and Pogang Nature Reserve, Xingyi City, Guizhou, China, growing on rock faces near Maling River and near streams in Pogang Nature Reserve, at an elevation of ca. 720–970 m.</p><!--PageBreak --></tp:treatment-sec><tp:treatment-sec sec-type="phenology" id="SECID0EWLAE"><title>Phenology.</title><p>Flowering occurs in August to October and fruiting in October to November.</p></tp:treatment-sec><tp:treatment-sec sec-type="etymology" id="SECID0E2LAE"><title>Etymology.</title><p>The specific epithet refers to the corolla colour of this new species.</p></tp:treatment-sec><tp:treatment-sec sec-type="Additional collection" id="SECID0EAMAE"><title>Additional collection.</title><p>CHINA. Guizhou: Xingyi City, Maling River Valley, ca. 950 m alt., 12 October 2018, <italic>X.G. Xiang, Z.W. Wu &amp; Z.Y. Guo 2017060</italic> (PE), <italic>X.G. Xiang, Z.W. Wu &amp; Z.Y. Guo 2017062</italic> (PE); Xingyi City, Maling River Valley, ca. 720 m alt., 12 October 2018, <italic>X.G. Xiang, Z.W. Wu &amp; Z.Y. Guo 2017057</italic> (PE); Xingyi City, Maling River Valley, <italic>C.Y. Deng 3071</italic> (XIN); Xingyi City, Pogang Nature Reserve, ca. 1000 m alt.,11 October 2018, <italic>X.G. Xiang, Z.W. Wu &amp; Z.Y. Guo 2017054</italic> (PE), <italic>X.G. Xiang, Z.W. Wu &amp; Z.Y. Guo 2017055</italic> (PE), <italic>X.G. Xiang, Z.W. Wu &amp; Z.Y. Guo 2017056</italic> (PE).</p></tp:treatment-sec></tp:taxon-treatment>
